# Supplementary material for: Mycophilic or Mycophobic? Legislation and Guidelines on Wild Mushroom Commerce Reveal Different Consumption Behaviour in European Countries
Source: PLoS One. 2013 May 21;8(5):e63926. doi: 10.1371/journal.pone.0063926 (PMC3660358; doi:10.1371/journal.pone.0063926)
Supplement: Table S2 — Edible fungal species listed in European countries concerning the commercialisation of wild mushrooms. The list also provides information whether the mushroom can be cultivated or not, on the taxonomic affiliation and on the percentage of European lists where since 2012. Potentially toxic fungal species are marked (+). The list includes also the old Switzerland list valid until 2012. This latter list was not used for analyses, but is for information only. The total number of edible mushrooms species on the respective list is provided in the second line, n = 268, but n = 282 until Switzerland changed the list in 2012. Abbreviations: A: Ascomycota, B: Basidiomycota, B_A: B_Agaricales, B_Au: B_Auriculariales, B_B: B_Boletales, B_G: B_Gasteromycetes, B_C: B_Cantharellales, B_P: B_Poroid, B_R: B_Russulales, B_T: B_Tremellales. (XLSX) [file pone.0063926.s002.xlsx]

## Sheet: Specieslist
Current edible mushroom taxon name	cultivable	Taxgroup	on n lists	on % of lists (n=22)	Austria	Belarus	Belgium	Bosnia Herz.	Croatia	Finland	France	Italy	Macedonia	Montenegro	Nordic co-op.	Poland	Portugal	Romania	Russia	Serbia	Slovakia	Spain	Srpska Rep.	Sweden	Switzerland	Ukraine		Switz- 2002-12
n actual = 268, n total = 282					63	60	67	18	27	37	122	73	64	30	73	44	41	35	60	15	57	93	17	52	114	52		142
Agaricus altipes (F.H. Møller) F.H. Møller	yes	B_A	1	4.54545	0	0	0	0	0	0	0	0	1	0	0	0	0	0	0	0	0	0	0	0	0	0		1
Agaricus arvensis Schaeff.: Fr.	yes	B_A	13	59.0909	1	1	1	0	0	0	1	1	1	0	1	0	1	1	1	0	0	1	0	0	1	1		1
Agaricus augustus Fr.	yes	B_A	4	18.1818	0	0	0	0	0	0	0	0	1	0	1	0	0	0	0	0	1	0	0	0	1	0		1
Agaricus bisporus (J.E. Lange) Singer [incl. varieties]	yes	B_A	13	59.0909	1	1	1	0	0	0	0	1	1	0	1	1	0	0	1	0	1	1	0	1	1	1		1
Agaricus bitorquis (Quél.) Sacc.	yes	B_A	9	40.9091	1	0	1	0	0	0	0	1	1	0	1	1	0	0	0	0	1	1	0	0	0	1		0
Agaricus brunnescens Peck	yes	B_A	2	9.09091	0	0	0	0	0	0	0	0	1	0	0	0	0	0	0	0	0	1	0	0	0	0		0
Agaricus campestris (L.: Fr.) Fr.	yes	B_A	16	72.7273	1	1	1	0	0	0	1	1	1	0	1	1	1	1	1	0	1	1	0	1	1	1		1
Agaricus essettei Bon	yes	B_A	2	9.09091	1	0	0	0	0	0	0	0	1	0	0	0	0	0	0	0	0	0	0	0	0	0		0
Agaricus haemorrhoidarius Schulzer	yes	B_A	3	13.6364	1	0	0	0	0	0	0	0	1	0	0	0	0	0	0	0	0	0	0	0	1	0		1
Agaricus langei (F.H. Møller) F.H. Møller	yes	B_A	3	13.6364	1	0	0	0	0	0	0	0	1	0	1	0	0	0	0	0	0	0	0	0	0	0		0
Agaricus silvaticus Schaeff.: Fr.	yes	B_A	9	40.9091	1	0	0	0	0	0	1	0	1	0	1	1	0	1	0	0	1	1	0	0	1	0		1
Agaricus silvicola (Vittad.) Peck	yes	B_A	8	36.3636	1	0	1	0	0	0	1	0	1	0	1	1	1	0	0	0	0	0	0	0	1	0		1
Agaricus subrufescens Peck [= A. blazei ss. auct., = A. brasiliensis]	yes	B_A	3	13.6364	0	0	0	0	0	0	0	0	1	0	0	0	0	0	0	0	0	1	0	0	1	0		0
Agaricus urinascens (Jul. Schäffer & F.H. Møller) Singer	yes	B_A	4	18.1818	0	0	0	0	0	0	1	0	1	0	1	0	0	0	0	0	0	0	0	0	1	0		1
Agrocybe cylindracea (DC: Fr.) Maire	yes	B_A	7	31.8182	1	0	1	0	0	0	1	1	0	0	0	0	1	0	0	0	0	1	0	0	1	0		1
Albatrellus confluens (Alb. & Schwein.) Kotl. & Pouzar	no	B_P	2	9.09091	0	0	0	0	0	0	0	1	0	0	0	0	0	0	0	0	1	0	0	0	0	0		1
Albatrellus ovinus (Schaeff.: Fr.) Kotl. & Pouzar	no	B_P	6	27.2727	0	0	0	0	0	1	0	1	0	0	1	0	0	0	0	0	1	0	0	1	1	0		1
Aleuria aurantia (Pers.: Fr.) Fuckel	no	A	1	4.54545	0	0	1	0	0	0	0	0	0	0	0	0	0	0	0	0	0	0	0	0	0	0		0
Amanita caesarea (Scop.: Fr.) Pers.	no	B_A	9	40.9091	0	0	0	1	0	0	1	1	1	0	1	0	1	1	0	0	0	1	0	0	1	0		1
Amanita curtipes E.-J. Gilbert	no	B_A	1	4.54545	0	0	0	0	0	0	0	0	0	0	0	0	1	0	0	0	0	0	0	0	0	0		0
Amanita ovoidea (Bull.) Link (+)	no	B_A	1	4.54545	0	0	0	0	0	0	0	0	1	0	0	0	0	0	0	0	0	0	0	0	0	0		0
Amanita ponderosa Malençon & R. Heim	no	B_A	2	9.09091	0	0	0	0	0	0	0	0	0	0	0	0	1	0	0	0	0	1	0	0	0	0		0
Amanita rubescens Pers.: Fr.	no	B_A	4	18.1818	0	0	1	0	0	0	1	0	0	0	0	0	0	0	0	0	0	0	0	0	1	1		1
Amanita vaginata (Bull.: Fr.) Lam.	no	B_A	1	4.54545	0	0	0	0	0	0	1	0	0	0	0	0	0	0	0	0	0	0	0	0	0	0		0
Armillaria mellea (Vahl: Fr.) P. Kumm. s.l. * (+)	yes	B_A	14	63.6364	0	1	1	0	1	1	1	1	1	1	0	1	0	1	1	0	1	0	0	0	1	1		0
Auricularia spp. [including A. auricularia-judae, A. polytricha]	yes	B_Au	9	40.9091	1	0	1	0	0	0	0	1	1	0	1	1	0	0	0	0	1	1	0	0	1	0		1
Boletus aereus Bull.: Fr.	no	B_B	19	86.3636	1	1	1	1	1	1	1	1	1	0	0	1	1	1	1	1	1	1	1	0	1	1		1
Boletus appendiculatus Schaeff.: Fr.	no	B_B	6	27.2727	0	0	0	1	0	0	1	1	1	0	0	0	0	0	0	0	0	0	1	0	1	0		1
Boletus badius (Fr.: Fr.) Fr. [=Xerocomus badius (Fr.: Fr.) E.-J. Gilbert]	no	B_B	17	77.2727	1	1	1	1	0	0	1	0	1	0	1	1	1	1	1	0	1	1	1	1	1	1		1
Boletus edulis Bull.: Fr.	no	B_B	22	100	1	1	1	1	1	1	1	1	1	1	1	1	1	1	1	1	1	1	1	1	1	1		1
Boletus fechtneri Velen.	no	B_B	3	13.6364	0	0	0	1	0	0	0	0	1	0	0	0	0	0	0	0	0	0	1	0	0	0		0
Boletus impolitus Fr.	no	B_B	3	13.6364	0	0	0	1	0	0	0	0	1	0	0	0	0	0	0	0	0	0	1	0	0	0		0
Boletus luridus Schaeff.: Fr.	no	B_B	4	18.1818	0	0	0	1	0	0	0	0	0	0	0	0	0	1	0	0	1	0	1	0	0	0		0
Boletus luridus var. erythropus (Pers.) Fr.	no	B_B	6	27.2727	0	0	1	1	0	0	1	0	0	0	0	0	0		0	0	1	0	1	0	1	0		1
Boletus mamorensis Redeuilh	no	B_B	3	13.6364	0	0	0	1	0	0	0	0	0	0	0	0	0	0	0	0	0	0	1	0	1	0		1
Boletus pinophilus Pilát & Dermek	no	B_B	21	95.4545	1	1	1	1	1	1	1	1	1	1	1	1	1	0	1	1	1	1	1	1	1	1		1
Boletus pulverulentus Opat.	no	B_B	3	13.6364	0	0	0	1	0	0	0	0	1	0	0	0	0	0	0	0	0	0	1	0	0	0		0
Boletus regius Krombh.	no	B_B	4	18.1818	0	0	0	1	0	0	1	0	1	0	0	0	0	0	0	0	0	0	1	0	0	0		0
Boletus reticulatus Schaeff.: Fr.	no	B_B	20	90.9091	1	1	1	1	1	1	1	1	1	1	1	1	1	0	1	1	1	1	1	0	1	1		1
Boletus rhodoxanthus (Krombh.) Kallenb. (+)	no	B_B	3	13.6364	0	0	0	1	0	0	0	0	1	0	0	0	0	0	0	0	0	0	1	0	0	0		0
Boletus torosus Fr. & Hök	no	B_B	3	13.6364	0	0	0	1	0	0	0	0	1	0	0	0	0	0	0	0	0	0	1	0	0	0		0
Bovista nigrescens Pers.: Pers.	no	B_G	2	9.09091	0	0	0	0	0	0	1	0	1	0	0	0	0	0	0	0	0	0	0	0	0	0		0
Bovista plumbea Pers.	no	B_G	1	4.54545	0	0	0	0	0	0	0	0	1	0	0	0	0	0	0	0	0	0	0	0	0	0		0
Calocybe gambosa (Fr.: Fr.) Singer	no	B_A	11	50	0	0	1	0	0	0	1	1	1	0	1	0	0	1	0	0	1	1	0	1	1	1		1
Calvatia gigantea (Batsch: Pers.) Lloyd	no	B_G	7	31.8182	1	0	1	0	0	0	0	1	1	0	0	0	0	0	0	0	1	0	0	0	1	1		1
Cantharellus cibarius Fr.: Fr. sensu lato [incl. C. pallens = C. subpruinosus]	no	B_C	22	100	1	1	1	1	1	1	1	1	1	1	1	1	1	1	1	1	1	1	1	1	1	1		1
Cantharellus cinereus Pers.: Fr.	no	B_C	3	13.6364	0	0	0	0	0	0	0	1	0	0	0	0	0	0	0	0	0	1	0	0	1	0		1
Catathelasma imperiale (Quél.) Singer	no	B_A	1	4.54545	0	0	0	0	0	0	1	0	0	0	0	0	0	0	0	0	0	0	0	0	0	0		0
Chlorophyllum rachodes (Vittad.) Vellinga [=Macrolepiota rachodes]	no	B_A	4	18.1818	1	0	0	0	0	0	1	0	0	0	0	0	0	0	0	0	1	0	0	0	1	0		1
Choiromyces gangliformis Vittad.	no	A	1	4.54545	0	0	0	0	0	0	0	0	0	0	0	0	1	0	0	0	0	0	0	0	0	0		0
Choiromyces meandriformis Vittad.	no	A	1	4.54545	1	0	0	0	0	0	0	0	0	0	0	0	0	0	0	0	0	0	0	0	0	0		0
Chroogomphus helveticus (Singer) M.M. Moser	no	B_B	1	4.54545	0	0	0	0	0	0	0	0	0	0	0	0	0	0	0	0	0	0	0	0	1	0		1
Chroogomphus rutilus (Schaeff.: Fr.) O.K. Miller	no	B_B	2	9.09091	0	0	0	0	0	0	0	0	0	0	0	0	0	0	0	0	1	0	0	0	1	0		1
Clavariadelphus pistillaris (L.: Fr.) Donk	no	B_P	1	4.54545	0	0	0	0	0	0	1	0	0	0	0	0	0	0	0	0	0	0	0	0	0	0		0
Clitocybe nebularis (Batsch: Fr.) P. Kumm. (+)	no	B_A	2	9.09091	0	0	0	0	0	0	1	0	0	0	0	0	0	0	0	0	1	0	0	0	0	0		0
Clitocybe odora (Bull.: Fr.) P. Kumm.	no	B_A	1	4.54545	0	0	0	0	0	0	0	0	0	0	0	1	0	0	0	0	0	0	0	0	0	0		1
Clitopilus prunulus (Scop.: Fr.) P. Kumm.	no	B_A	3	13.6364	0	0	0	0	0	0	1	0	0	0	0	0	0	0	0	0	0	0	0	0	1	1		1
Coprinopsis atramentaria (Bull.: Fr.) Redhead et al. (+)	no	B_A	1	4.54545	0	0	0	0	0	0	1	0	0	0	0	0	0	0	0	0	0	0	0	0	0	0		0
Coprinus comatus (O.F. Müll.: Fr.) Pers.	yes	B_A	7	31.8182	1	0	1	0	0	0	1	0	0	0	1	0	0	1	0	0	0	1	0	0	1	0		1
Cortinarius caperatus (Pers.: Fr.) Fr. [= Rozites caperatus (Pers.: Fr.) P. Karst.]	no	B_A	11	50	1	1	0	0	0	1	1	0	0	0	1	1	0	0	1	0	1	0	0	1	1	1		1
Cortinarius esculentus Lebedeva	no	B_A	2	9.09091	0	1	0	0	0	0	0	0	0	0	0	0	0	0	1	0	0	0	0	0	0	0		0
Cortinarius largus Fr.	no	B_A	1	4.54545	0	0	0	0	0	0	1	0	0	0	0	0	0	0	0	0	0	0	0	0	0	0		0
Cortinarius praestans (Cordier) Gillet	no	B_A	2	9.09091	0	0	0	0	0	0	1	0	0	0	0	0	0	0	0	0	0	0	0	0	1	0		1
Cortinarius purpurascens Fr.	no	B_A	1	4.54545	0	0	0	0	0	0	1	0	0	0	0	0	0	0	0	0	0	0	0	0	0	0		0
Cortinarius violaceus (L.: Fr.) Gray	no	B_A	1	4.54545	0	0	0	0	0	0	1	0	0	0	0	0	0	0	0	0	0	0	0	0	0	0		0
Craterellus cornucopioides (L.: Fr.) Pers.	no	B_C	16	72.7273	1	0	1	0	1	1	1	1	1	1	1	1	1	0	0	1	1	1	0	1	1	0		1
Craterellus lutescens (Fr.: Fr.) Fr. [= C. xanthopus (Pers.) Duby]	no	B_C	7	31.8182	0	0	0	0	0	0	1	1	0	0	1	0	1	0	0	0	0	1	0	1	1	0		1
Craterellus tubaeformis (Fr.: Fr.) Quél.	no	B_C	7	31.8182	0	0	1	0	0	1	1	0	0	0	0	0	1	0	0	0	0	1	0	1	1	0		1
Disciotis venosa (Pers.: Fr.) Boud.	no	A	2	9.09091	0	0	1	0	0	0	1	0	0	0	0	0	0	0	0	0	0	0	0	0	0	0		0
Fistulina hepatica (Schaeff.: Fr.) With.	yes	B_P	3	13.6364	0	0	0	0	0	0	1	0	0	0	0	0	0	0	0	0	0	1	0	0	0	1		1
Flammulina velutipes (Curt.: Fr.) Singer	yes	B_A	5	22.7273	1	0	1	0	0	0	0	0	0	0	1	0	0	0	0	0	0	1	0	0	1	0		1
Ganoderma tsugae Murrill	yes	B_P	1	4.54545	0	0	1	0	0	0	0	0	0	0	0	0	0	0	0	0	0	0	0	0	0	0		0
Gomphidius glutinosus (Schaeff.: Fr.) Fr.	no	B_B	2	9.09091	0	0	0	0	0	0	0	0	0	0	1	0	0	0	0	0	0	0	0	0	1	0		1
Gomphus clavatus (Pers.: Fr.) Gray	no	B_B	3	13.6364	0	0	0	0	0	0	1	0	0	0	1	0	0	0	0	0	0	0	0	0	1	0		1
Grifola frondosa (Dicks.: Fr.) Gray	yes	B_P	5	22.7273	0	0	1	0	0	0	1	0	0	0	1	0	0	0	0	0	0	1	0	0	1	0		1
Guepinia helvelloides (DC.: Fr.) Fr.	no	B_T	1	4.54545	0	0	0	0	0	0	1	0	0	0	0	0	0	0	0	0	0	0	0	0	0	0		0
Gymnopus dryophilus (Bull.: Fr.) Murrill	no	B_A	1	4.54545	0	0	0	0	0	0	1	0	0	0	0	0	0	0	0	0	0	0	0	0	0	0		0
Gymnopus fusipes (Bull.: Fr.) Gray	no	B_A	1	4.54545	0	0	0	0	0	0	1	0	0	0	0	0	0	0	0	0	0	0	0	0	0	0		0
Gyromitra esculenta (Pers.: Fr.) Fr. (+)	no	A	2	9.09091	0	0	0	0	0	1	1	0	0	0	0	0	0	0	0	0	0	0	0	0	0	0		0
Gyromitra gigas (Krombh.) Cooke (+)	no	A	1	4.54545	0	0	0	0	0	0	0	0	0	0	0	0	0	0	0	0	0	0	0	0	0	1		0
Gyromitra perlata (Fr.: Fr.) Harmaja (+)	no	A	1	4.54545	0	0	0	0	0	0	1	0	0	0	0	0	0	0	0	0	0	0	0	0	0	0		0
Gyroporus castaneus (Bull.: Fr.) Quél.	no	B_B	3	13.6364	0	0	0	0	0	0	1	0	0	0	0	1	0	0	0	0	0	0	0	0	0	1		0
Gyroporus cyanescens (Bull.: Fr.) Quél.	no	B_B	2	9.09091	0	0	0	0	0	0	0	0	0	0	0	1	0	0	0	0	0	0	0	0	0	1		0
Helvella spp. (incl. H. crispa, H. lacunosa)	no	A	2	9.09091	0	0	0	0	0	0	1	0	0	0	0	0	0	0	0	0	0	1	0	0	0	0		0
Hericium alpestre Pers. (H. flagellum)	yes	B_P	1	4.54545	0	0	0	0	0	0	0	0	1	0	0	0	0	0	0	0	0	0	0	0	0	0		0
Hericium coralloides (Scop.: Fr.) S.F. Gray	yes	B_P	3	13.6364	1	0	0	0	0	0	0	0	1	0	1	0	0	0	0	0	0	0	0	0	0	0		0
Hericium erinaceus (Bull.: Fr.) Pers.	yes	B_P	5	22.7273	1	0	1	0	0	0	0	0	0	0	1	0	0	0	0	0	0	1	0	0	1	0		1
Hydnum albidum Peck	no	B_P	1	4.54545	0	0	0	0	0	0	0	0	0	0	0	0	0	0	0	0	0	1	0	0	0	0		0
Hydnum repandum L.: Fr.	no	B_P	14	63.6364	0	0	1	0	1	1	1	1	1	1	1	1	1	0	0	0	1	1	0	1	1	0		1
Hydnum rufescens Pers.: Fr.	no	B_P	12	54.5455	0	0	0	0	1	1	1	1	0	1	1	1	1	0	0	0	1	1	0	1	1	0		1
Hygrocybe coccinea (Schaeff.: Fr.) P. Kumm.	no	B_A	0	0	0	0	0	0	0	0	0	0	0	0	0	0	0	0	0	0	0	0	0	0	0	0		1
Hygrocybe lacmus (Schumach.: Fr.) P.D. Orton & Watling	no	B_A	0	0	0	0	0	0	0	0	0	0	0	0	0	0	0	0	0	0	0	0	0	0	0	0		1
Hygrocybe pratensis (Fr.: Fr.) Murrill	no	B_A	4	18.1818	0	0	0	0	0	0	1	0	0	0	1	0	0	0	0	0	0	1	0	1	0	0		1
Hygrocybe punicea (Fr.: Fr.) P. Kumm.	no	B_A	2	9.09091	0	0	0	0	0	0	0	0	0	0	1	0	0	0	0	0	0	0	0	1	0	0		1
Hygrocybe virginea (Wulfen: Fr.) P.D. Orton & Watling	no	B_A	1	4.54545	0	0	0	0	0	0	1	0	0	0	0	0	0	0	0	0	0	0	0	0	0	0		1
Hygrophoropsis aurantiaca (Wulfen: Fr.) Maire	no	B_A	1	4.54545	0	0	1	0	0	0	0	0	0	0	0	0	0	0	0	0	0	0	0	0	0	0		0
Hygrophorus agathosmus (Fr.: Fr.) Fr.	no	B_A	1	4.54545	0	0	0	0	0	0	0	0	0	0	0	0	0	0	0	0	0	1	0	0	0	0		1
Hygrophorus camarophyllus (Alb. & Schwein.: Fr.) Dumée et al.	no	B_A	3	13.6364	0	0	0	0	0	1	0	0	0	0	1	0	0	0	0	0	0	0	0	1	0	0		1
Hygrophorus discoideus (Pers.: Fr.) Fr.	no	B_A	0	0	0	0	0	0	0	0	0	0	0	0	0	0	0	0	0	0	0	0	0	0	0	0		1
Hygrophorus gliocyclus Fr.	no	B_A	1	4.54545	0	0	0	0	0	0	0	0	0	0	0	0	0	0	0	0	0	1	0	0	0	0		0
Hygrophorus hypothejus (Fr.: Fr.) Fr.	no	B_A	2	9.09091	0	0	0	0	0	0	0	0	0	0	1	0	0	0	0	0	0	0	0	1	0	0		1
Hygrophorus latitabundus Britzelm.	no	B_A	1	4.54545	0	0	0	0	0	0	0	0	0	0	0	0	0	0	0	0	0	1	0	0	0	0		0
Hygrophorus marzuolus (Fr.: Fr.) Bres.	no	B_A	4	18.1818	0	0	0	0	0	0	1	0	1	0	0	0	0	0	0	0	0	1	0	0	1	0		1
Hygrophorus nemoreus (Pers.: Fr.) Fr.	no	B_A	0	0	0	0	0	0	0	0	0	0	0	0	0	0	0	0	0	0	0	0	0	0	0	0		1
Hygrophorus penarioides Jacobsson & E. Larss.	no	B_A	1	4.54545	0	0	0	0	0	0	0	0	0	0	0	0	0	0	0	0	0	1	0	0	0	0		0
Hygrophorus pudorinus (Fr.: Fr.) Fr.	no	B_A	1	4.54545	0	0	0	0	0	0	1	0	0	0	0	0	0	0	0	0	0	0	0	0	0	0		1
Hygrophorus pustulatus (Pers.: Fr.) Fr.	no	B_A	0	0	0	0	0	0	0	0	0	0	0	0	0	0	0	0	0	0	0	0	0	0	0	0		1
Hygrophorus russula (Schaeff.: Fr.) Quél.	no	B_A	2	9.09091	0	0	0	0	0	0	1	0	0	0	0	0	0	0	0	0	0	1	0	0	0	0		0
Hygrophorus tephroleucus (Pers.: Fr.) Fr.	no	B_A	0	0	0	0	0	0	0	0	0	0	0	0	0	0	0	0	0	0	0	0	0	0	0	0		1
Hypholoma capnoides (Fr.: Fr.) P. Kumm.	yes	B_A	1	4.54545	0	0	1	0	0	0	0	0	0	0	0	0	0	0	0	0	0	0	0	0	0	0		0
Hypsizygus marmoreus (Peck) H.E. Bigelow	yes	B_A	2	9.09091	0	0	0	0	0	0	0	0	0	0	1	0	0	0	0	0	0	1	0	0	0	0		0
Hypsizygus tessulatus (Bull. : Fr.) Singer (incl. Lyophyllum ulmarium)	yes	B_A	3	13.6364	0	0	1	0	0	0	0	0	0	0	1	0	0	0	0	0	0	1	0	0	0	0		0
Infundibulicybe geotropa (Bull.: Fr.) Harmaja	no	B_A	4	18.1818	0	0	0	0	0	0	1	1	0	0	0	0	0	0	0	0	0	1	0	0	1	0		1
Infundibulicybe gibba (Pers.: Fr.) Harmaja	no	B_A	1	4.54545	0	0	0	0	0	0	1	0	0	0	0	0	0	0	0	0	0	0	0	0	0	0		1
Kuehneromyces mutabilis (Schaeff.: Fr.) Singer & A.H. Sm.	yes	B_A	8	36.3636	1	0	1	0	0	0	1	1	0	0	0	1	0	0	0	0	1	0	0	1	1	0		1
Laccaria amethystina Cooke	no	B_A	3	13.6364	0	0	1	0	0	0	1	0	0	0	0	0	0	0	0	0	0	0	0	0	1	0		1
Laccaria bicolor (Maire) P.D. Orton	no	B_A	1	4.54545	0	0	0	0	0	0	0	0	0	0	0	0	0	0	0	0	0	0	0	0	1	0		0
Laccaria laccata (Scop.: Fr.) Cooke	no	B_A	3	13.6364	0	0	1	0	0	0	1	0	0	0	0	0	0	0	0	0	0	0	0	0	1	0		1
Lactarius controversus (Fr.: Fr.) Fr.	no	B_A	2	9.09091	0	1	0	0	0	0	0	0	0	0	0	0	0	0	1	0	0	0	0	0	0	0		0
Lactarius deliciosus (L.: Fr.) Gray	no	B_R	20	90.9091	1	1	1	0	1	1	1	1	1	1	1	1	1	1	1	1	1	1	0	1	1	1		1
Lactarius deterrimus Gröger	no	B_R	11	50	1	0	0	0	1	1	1	1	0	1	1	0	0	0	0	1	1	0	0	1	1	0		1
Lactarius flexuosus (Pers.: Fr.) Gray	no	B_R	2	9.09091	0	1	0	0	0	0	0	0	0	0	0	0	0	0	1	0	0	0	0	0	0	0		0
Lactarius lignyotus Fr.	no	B_R	1	4.54545	0	0	0	0	0	0	0	0	0	0	0	0	0	0	0	0	0	0	0	0	1	0		1
Lactarius picinus Fr.	no	B_R	1	4.54545	0	0	0	0	0	0	0	0	0	0	0	0	0	0	0	0	0	0	0	0	1	0		1
Lactarius pinicola Smotl. ex Z. Schaef.	no	B_R	1	4.54545	0	0	0	0	0	0	0	0	0	0	0	0	0	0	0	0	1	0	0	0	0	0		0
Lactarius piperatus (L.: Fr.) Pers.	no	B_R	5	22.7273	0	1	0	0	0	0	1	0	0	0	0	0	0	1	1	0	0	0	0	0	0	1		0
Lactarius pubescens (Fr.: Fr.) Fr.	no	B_R	2	9.09091	0	1	0	0	0	0	0	0	0	0	0	0	0	0	1	0	0	0	0	0	0	0		0
Lactarius quieticolor Romagn.	no	B_R	3	13.6364	1	0	0	0	1	0	0	0	0	0	0	0	0	0	0	0	0	1	0	0	0	0		0
Lactarius resimus (Fr.: Fr.) Fr.	no	B_R	2	9.09091	0	1	0	0	0	0	0	0	0	0	0	0	0	0	1	0	0	0	0	0	0	0		0
Lactarius rufus (Fr.: Fr.) Fr.	no	B_R	4	18.1818	0	1	0	0	0	1	0	0	0	0	1	0	0	0	1	0	0	0	0	0	0	0		0
Lactarius salmonicolor R. Heim & Leclair	no	B_R	9	40.9091	1	0	0	0	1	0	1	1	1	1	0	0	0	0	0	1	0	1	0	0	1	0		1
Lactarius sanguifluus (Paulet) Fr.	no	B_R	10	45.4545	1	0	0	0	1	0	1	1	1	1	0	0	1	0	0	1	0	1	0	0	1	0		1
Lactarius scrobiculatus (Fr.: Fr.) Fr.	no	B_R	2	9.09091	0	1	0	0	0	0	0	0	0	0	0	0	0	0	1	0	0	0	0	0	0	0		0
Lactarius semisanguifluus R. Heim & Leclair	no	B_R	8	36.3636	1	0	0	0	1	0	1	0	1	1	0	0	0	0	0	1	0	1	0	0	1	0		1
Lactarius subdulcis (Pers.: Fr.) Gray	no	B_R	2	9.09091	0	1	0	0	0	0	0	0	0	0	0	0	0	0	1	0	0	0	0	0	0	0		0
Lactarius torminosus (Fr.: Fr.) Gray (+)	no	B_R	4	18.1818	0	1	0	0	0	1	0	0	0	0	1	0	0	0	1	0	0	0	0	0	0	0		0
Lactarius trivialis (Fr.: Fr.) Fr.	no	B_R	4	18.1818	0	1	0	0	0	1	0	0	0	0	1	0	0	0	1	0	0	0	0	0	0	0		0
Lactarius turpis (Weinm.) Fr. [= L. necator (Fr.) P. Karst.]	no	B_R	2	9.09091	0	1	0	0	0	0	0	0	0	0	0	0	0	0	1	0	0	0	0	0	0	0		0
Lactarius utilis (Weinm.) Fr.	no	B_R	1	4.54545	0	0	0	0	0	1	0	0	0	0	0	0	0	0	0	0	0	0	0	0	0	0		0
Lactarius vellereus (Fr.: Fr.) Fr.	no	B_R	2	9.09091	0	1	0	0	0	0	0	0	0	0	0	0	0	0	1	0	0	0	0	0	0	0		0
Lactarius volemus (Fr.: Fr.) Fr.	no	B_R	10	45.4545	1	1	0	0	0	0	1	0	0	0	1	1	0	1	1	0	0	0	0	1	1	1		1
Laetiporus sulphureus (Bull.: Fr.) Murrill	no	B_P	2	9.09091	0	0	1	0	0	0	0	0	0	0	0	0	0	0	0	0	0	0	0	0	0	1		0
Leccinum aurantiacum (Bull.: Fr.) Gray	no	B_B	10	45.4545	0	1	0	0	0	1	1	1	0	0	1	1	0	0	1	0	1	0	0	0	1	1		0
Leccinum carpini (R. Schulz) D.A. Reid	no	B_B	5	22.7273	0	0	0	0	0	0	1	1	0	0	1	0	0	0	0	0	1	0	0	0	1	0		1
Leccinum duriusculum (Schulzer ex Kalchbr.) Singer	no	B_B	4	18.1818	0	0	0	0	0	0	0	1	0	0	1	0	0	0	0	0	0	0	0	1	1	0		1
Leccinum griseum (Quél.) Singer	no	B_B	4	18.1818	0	0	0	0	0	0	0	1	0	0	1	1	0	0	0	0	0	0	0	1	0	0		0
Leccinum lepidum (H. Bouchet ex Essette) Bon & Contu	no	B_B	3	13.6364	0	0	0	0	0	0	0	1	0	0	1	0	0	0	0	0	0	0	0	1	0	0		0
Leccinum rufum (Schaeff.) Kreisel (incl. L. quercinum)	no	B_B	4	18.1818	0	0	0	0	0	0	1	1	0	0	1	0	0	0	0	0	0	0	0	1	0	0		1
Leccinum scabrum (Bull. : Fr.) S.F. Gray	no	B_B	12	54.5455	1	1	0	0	0	0	1	1	0	0	1	1	0	1	1	0	1	0	0	1	1	1		1
Leccinum versipelle (Fr. & Hök) Snell [= L. testaceoscabrum Singer]	no	B_B	11	50	1	1	0	0	0	1	1	1	0	0	1	0	0	0	1	0	1	0	0	1	1	1		1
Leccinum vulpinum Watling	no	B_B	4	18.1818	0	0	0	0	0	1	0	1	0	0	1	0	0	0	0	0	0	0	0	1	0	0		0
Lentinula edodes (Berk.) Pegler	yes	B_A	9	40.9091	1	0	1	0	0	0	0	1	0	0	1	1	0	0	0	0	1	1	0	1	1	0		1
Lentinus sajor-caju (Fr.: Fr.) Fr. [=Pleurotus sajor-caju (Fr.: Fr.) Singer]	yes	B_P	1	4.54545	0	0	0	0	0	0	0	0	0	0	0	0	0	0	0	0	0	1	0	0	0	0		0
Lentinus tuber-regium (Fr.: Fr.) Fr.	yes	B_P	1	4.54545	0	0	0	0	0	0	0	0	0	0	0	0	0	0	0	0	0	1	0	0	0	0		0
Lepista flaccida (Sowerby: Fr.) Pat. (incl. L. inversa)	yes	B_A	1	4.54545	0	0	1	0	0	0	0	0	0	0	0	0	0	0	0	0	0	0	0	0	0	0		1
Lepista irina (Fr.: Fr.) H.E. Bigelow	yes	B_A	3	13.6364	0	0	0	0	0	0	1	0	0	0	0	0	0	0	0	0	0	0	0	0	1	1		1
Lepista nuda (Bull.: Fr.) Cooke	yes	B_A	12	54.5455	1	1	1	0	0	0	1	0	0	0	1	0	1	0	1	0	1	1	0	1	1	1		1
Lepista panaeolus (Fr.) P. Karst.	yes	B_A	2	9.09091	0	0	0	0	0	0	1	0	0	0	0	0	0	0	0	0	0	1	0	0	0	0		1
Lepista personata (Fr.: Fr.) Cooke (= L. saeva)	yes	B_A	6	27.2727	0	0	0	0	0	0	1	0	0	0	1	0	0	0	0	0	1	1	0	1	1	0		1
Lepista sordida (Schumach.: Fr.) Singer	yes	B_A	1	4.54545	0	0	0	0	0	0	1	0	0	0	0	0	0	0	0	0	0	0	0	0	0	0		1
Leucoagaricus leucothites (Vitt.) Wasser	no	B_A	3	13.6364	0	0	1	0	0	0	1	0	0	0	0	0	0	1	0	0	0	0	0	0	0	0		0
Leucopaxillus giganteus (Sowerby) Singer	no	B_A	3	13.6364	0	0	0	0	0	0	1	1	0	0	0	0	0	0	0	0	0	0	0	0	0	1		0
Lycoperdon perlatum Pers.: Pers.	no	B_G	3	13.6364	0	0	0	0	0	0	1	0	0	0	0	0	0	0	0	0	0	0	0	0	1	1		1
Lycoperdon pyriforme Schaeff.: Pers.	no	B_G	1	4.54545	0	0	0	0	0	0	0	0	0	0	0	0	0	0	0	0	0	0	0	0	1	0		0
Lycoperdon utriforme Bull.: Pers.	no	B_G	3	13.6364	0	0	0	0	0	0	1	0	1	0	0	0	0	0	0	0	0	0	0	0	1	0		1
Lycophyllum fumosum (Pers.: Fr.) P.D. Orton	no	B_A	2	9.09091	0	0	0	0	0	0	0	0	0	0	0	0	0	0	0	0	1	0	0	0	1	0		1
Lyophyllum connatum (Schumach.: Fr.) Singer	no	B_A	1	4.54545	0	0	0	0	0	0	0	0	0	0	0	0	0	0	0	0	0	0	0	0	0	1		0
Lyophyllum decastes (Fr.: Fr.) Singer	no	B_A	4	18.1818	0	0	0	0	0	0	1	0	0	0	0	0	0	0	0	0	1	0	0	0	1	1		1
Macrolepiota excoriata (Schaeff.: Fr.) Wasser	no	B_A	1	4.54545	0	0	0	0	0	0	1	0	0	0	0	0	0	0	0	0	0	0	0	0	0	0		0
Macrolepiota mastoidea (Fr.: Fr.) Singer	no	B_A	1	4.54545	0	0	0	0	0	0	1	0	0	0	0	0	0	0	0	0	0	0	0	0	0	0		0
Macrolepiota procera (Scop.: Fr.) Singer	no	B_A	12	54.5455	1	0	1	0	0	0	0	1	0	0	1	1	1	1	0	0	1	1	0	1	1	1		1
Macrolepiota rickenii (Velen.) Bellù & Lanzoni	no	B_A	1	4.54545	0	0	0	0	0	0	1	0	0	0	0	0	0	0	0	0	0	0	0	0	0	0		1
Marasmius oreades (Bolton: Fr.) Fr.	no	B_A	11	50	0	0	1	0	0	0	1	1	1	1	0	1	0	1	0	1	1	1	0	0	1	0		1
Melanoleuca brevipes (Bull.: Fr.) Pat.	no	B_A	0	0	0	0	0	0	0	0	0	0	0	0	0	0	0	0	0	0	0	0	0	0	0	0		1
Melanoleuca cognata (Fr.) Konrad & Maubl.	no	B_A	0	0	0	0	0	0	0	0	0	0	0	0	0	0	0	0	0	0	0	0	0	0	0	0		1
Melanoleuca grammopodia (Bull.: Fr.) Pat.	no	B_A	1	4.54545	0	0	0	0	0	0	1	0	0	0	0	0	0	0	0	0	0	0	0	0	0	0		1
Melanoleuca melaleuca (Pers.: Fr.) Murrill	no	B_A	0	0	0	0	0	0	0	0	0	0	0	0	0	0	0	0	0	0	0	0	0	0	0	0		1
Melanoleuca subalpina (Britzelm.) Bresinsky & Stangl	no	B_A	0	0	0	0	0	0	0	0	0	0	0	0	0	0	0	0	0	0	0	0	0	0	0	0		1
Morchella angusticeps Peck	no	A	6	27.2727	0	0	1	0	0	1	0	1	0	0	0	0	1	0	0	0	0	1	0	1	0	0		0
Morchella conica Pers.: Fr.	no	A	15	68.1818	0	1	0	0	0	1	1	1	1	1	1	0	1	1	1	0	1	1	0	1	1	1		1
Morchella costata (Vent.: Fr.) Pers.	no	A	6	27.2727	0	0	0	0	0	1	1	1	0	0	0	0	1	0	0	0	0	1	0	1	0	0		0
Morchella elata Fr.: Fr.	no	A	8	36.3636	0	0	1	0	0	1	0	1	0	0	1	0	1	0	0	0	0	1	0	1	1	0		0
Morchella esculenta (L.: Fr.) Pers.	no	A	18	81.8182	1	1	1	1	0	1	1	1	0	1	1	0	1	1	1	0	1	1	1	1	1	1		1
Morchella gigas (Batsch: Fr.) Pers. [= M. semilibera (DC: Fr.) Lév.)	no	A	8	36.3636	0	0	0	0	0	1	1	1	0	0	0	0	1	0	0	0	0	1	0	1	1	1		1
Morchella rotunda (Fr.: Fr.) Boud.	no	A	6	27.2727	0	0	0	0	0	1	1	1	0	0	0	0	1	0	0	0	0	1	0	1	0	0		0
Morchella vulgaris (Pers.: Fr.) Boud.	no	A	3	13.6364	0	0	0	0	0	0	1	0	0	0	0	0	0	1	0	0	0	1	0	0	0	0		0
Paxillus involutus (Batsch: Fr.) Fr. (+)	no	B_B	1	4.54545	0	0	0	0	0	0	1	0	0	0	0	0	0	0	0	0	0	0	0	0	0	0		0
Pholiota nameko (I. Ito) S. Ito & Imai	yes	B_A	6	27.2727	1	0	0	0	0	0	0	1	0	0	1	1	0	0	0	0	0	1	0	0	1	0		1
Pleurotus citrinopileatus Singer	yes	B_P	1	4.54545	0	0	1	0	0	0	0	0	0	0	0	0	0	0	0	0	0	0	0	0	0	0		0
Pleurotus cornucopiae (Paulet) Rolland	yes	B_P	7	31.8182	0	1	1	0	0	0	0	1	0	0	1	0	0	0	1	0	0	1	0	0	1	0		1
Pleurotus cystidiosus O.K. Mill.	yes	B_P	1	4.54545	0	0	0	0	0	0	0	0	0	0	0	0	0	0	0	0	0	1	0	0	0	0		0
Pleurotus djamor (Rumph.: Fr.) Boedijn =P. salmoneostramineus Lj.N. Vassiljeva	yes	B_P	2	9.09091	0	0	0	0	0	0	0	0	0	0	1	0	0	0	0	0	0	1	0	0	0	0		0
Pleurotus eryngii (DC: Fr.) Quél. [incl. P. nebrodensis (Inzenga) Sacc.]	yes	B_P	11	50	0	1	1	0	0	0	1	1	1	0	1	0	1	0	1	0	0	1	0	0	1	1		1
Pleurotus flabellatus (Berk. & Broome) Sacc.	yes	B_P	1	4.54545	0	0	0	0	0	0	0	0	0	0	0	0	0	0	0	0	0	1	0	0	0	0		0
Pleurotus ostreatus (Jacq.: Fr.) P. Kumm.	yes	B_P	15	68.1818	1	1	1	0	0	0	1	1	1	0	0	1	1	1	1	0	1	1	0	1	1	1		1
Pleurotus pulmonarius (Fr.: Fr.) Quél.	yes	B_P	5	22.7273	0	1	1	0	0	0	0	0	0	0	0	0	0	0	1	0	1	1	0	0	0	0		0
Polyporus septosporus P.K. Buchanan & Ryvarden	yes	B_P	1	4.54545	0	0	0	0	0	0	0	0	0	0	0	0	0	0	0	0	1	0	0	0	0	0		0
Polyporus squamosus (Huds.) Fr.	yes	B_P	1	4.54545	0	0	0	0	0	0	0	0	0	0	0	0	0	1	0	0	0	0	0	0	0	0		0
Polyporus umbellatus (Pers.: Fr.) Fr.	yes	B_P	3	13.6364	0	0	1	0	0	0	1	0	0	0	0	0	0	0	0	0	0	0	0	0	1	0		1
Pseudoclitocybe cyathiformis (Bull.: Fr.) Singer	no	B_A	1	4.54545	0	0	0	0	0	0	1	0	0	0	0	0	0	0	0	0	0	0	0	0	0	0		1
Ramaria aurea (Schaeff.: Fr.) Quél.	no	B_P	2	9.09091	0	0	0	0	0	0	1	0	0	0	0	0	0	1	0	0	0	0	0	0	0	0		0
Ramaria botrytis (Pers.: Fr.) Ricken	no	B_P	2	9.09091	0	0	0	0	0	0	1	0	0	0	0	0	0	1	0	0	0	0	0	0	0	0		1
Ramaria flava (Schaeff.: Fr.) Quél.	no	B_P	1	4.54545	0	0	0	0	0	0	1	0	0	0	0	0	0	0	0	0	0	0	0	0	0	0		0
Ramaria formosa (Bull.: Fr.) Quél. (+)	no	B_P	1	4.54545	0	0	0	0	0	0	1	0	0	0	0	0	0	0	0	0	0	0	0	0	0	0		0
Rhizopogon luteolus Fr.	no	B_B	1	4.54545	0	0	0	0	0	0	0	0	0	0	0	0	0	0	0	0	0	1	0	0	0	0		0
Rhizopogon roseolus (Corda) Th. Fr.	no	B_B	1	4.54545	0	0	0	0	0	0	0	0	0	0	0	0	0	0	0	0	0	1	0	0	0	0		1
Rhodocybe gemina (Fr.: Fr.) Kuyper & Noordel.	no	B_A	0	0	0	0	0	0	0	0	0	0	0	0	0	0	0	0	0	0	0	0	0	0	0	0		1
Russula adusta Fr.	no	B_R	2	9.09091	0	1	0	0	0	0	0	0	0	0	0	0	0	0	1	0	0	0	0	0	0	0		0
Russula aeruginea Lindbl.	no	B_R	3	13.6364	0	1	0	0	0	0	0	0	0	0	0	0	0	0	1	0	0	0	0	0	0	1		0
Russula alutacea (Fr.) Fr.,	no	B_R	1	4.54545	0	0	0	0	0	0	0	0	0	0	0	0	0	1	0	0	0	0	0	0	0	0		0
Russula aurea Pers.: Fr.	no	B_R	2	9.09091	0	0	0	0	0	0	0	1	0	0	0	0	0	1	0	0	0	0	0	0	0	0		1
Russula claroflava Grove	no	B_R	5	22.7273	0	1	0	0	0	1	0	0	0	0	1	0	0	0	1	0	0	0	0	1	0	0		0
Russula cyanoxantha (Schaeff.: Fr.) Fr.	no	B_R	9	40.9091	1	1	1	0	0	0	1	0	0	0	0	0	0	1	1	0	0	1	0	0	1	1		1
Russula decolorans (Fr.: Fr.) Fr.	no	B_R	5	22.7273	0	1	0	0	0	1	0	0	0	0	1	0	0	0	1	0	0	0	0	1	0	0		0
Russula delica Fr.	no	B_R	4	18.1818	0	1	0	0	0	0	1	0	0	0	0	0	0	0	1	0	0	0	0	0	0	1		0
Russula foetens (Fr.: Fr.) Fr.	no	B_R	2	9.09091	0	1	0	0	0	0	0	0	0	0	0	0	0	0	1	0	0	0	0	0	0	0		0
Russula grisea Fr.	no	B_R	2	9.09091	0	1	0	0	0	0	0	0	0	0	0	0	0	0	1	0	0	0	0	0	0	0		0
Russula integra (L.: Fr.) Fr.	no	B_R	5	22.7273	0	1	0	0	0	0	0	0	0	0	1	0	0	0	1	0	0	0	0	1	1	0		1
Russula mustelina Fr.	no	B_R	2	9.09091	0	0	0	0	0	0	0	1	0	0	0	0	0	0	0	0	0	0	0	0	1	0		1
Russula ochroleuca (Pers.: Fr.) Fr.	no	B_R	2	9.09091	0	1	0	0	0	0	0	0	0	0	0	0	0	0	1	0	0	0	0	0	0	0		0
Russula olivacea (Schaeff.: Fr.) Fr. (+)	no	B_R	0	0	0	0	0	0	0	0	0	0	0	0	0	0	0	0	0	0	0	0	0	0	0	0		1
Russula paludosa Britzelm.	no	B_R	4	18.1818	0	1	0	0	0	1	0	0	0	0	1	0	0	0	1	0	0	0	0	0	0	0		0
Russula vesca Fr.	no	B_R	9	40.9091	1	1	1	0	0	0	0	1	0	0	1	0	0	1	1	0	0	0	0	1	1	0		1
Russula vinosa Lindbl. [= R. obscura Romell]	no	B_R	5	22.7273	0	1	0	0	0	1	0	0	0	0	1	0	0	0	1	0	0	0	0	1	0	0		0
Russula virescens (Schaeff.: Fr.) Fr.	no	B_R	10	45.4545	1	1	1	0	0	0	1	1	0	0	0	0	0	1	1	0	0	1	0	0	1	1		1
Russula xerampelina (Schaeff.: Fr.) Fr.	no	B_R	4	18.1818	0	1	0	0	0	0	0	0	0	0	1	0	0	0	1	0	0	0	0	1	0	0		0
Sarcodon imbricatus (L.: Fr.) P. Karst.	no	B_P	2	9.09091	0	0	0	0	0	0	1	0	0	0	0	0	0	0	0	0	0	0	0	0	1	0		1
Scutiger pes-caprae (Pers.) Bondarzev & Singer	no	B_P	1	4.54545	0	0	0	0	0	0	0	1	0	0	0	0	0	0	0	0	0	0	0	0	0	0		0
Sparassis brevipes Krombh.	yes	B_P	1	4.54545	0	0	0	0	0	0	0	0	0	0	0	0	0	0	0	0	0	0	0	0	1	0		1
Sparassis crispa (Wulfen: Fr.) Fr. and S. laminosa Fr.	yes	B_P	4	18.1818	1	0	0	0	0	0	1	0	0	0	0	0	0	0	0	0	0	1	0	0	1	0		1
Stropharia rugosoannulata Farlow	yes	B_A	5	22.7273	1	0	1	0	0	0	0	1	0	0	0	0	0	0	0	0	0	1	0	0	1	0		1
Suillus bovinus (Pers.: Fr.) Roussel	no	B_B	6	27.2727	0	1	0	0	0	0	0	0	0	0	0	1	0	0	1	0	1	0	0	0	1	1		1
Suillus cavipes (Opat.) A.H. Sm. & Thiers	no	B_B	2	9.09091	0	0	0	0	0	0	0	0	1	0	0	0	0	0	0	0	1	0	0	0	0	0		0
Suillus collinitus (Fr.) Kuntze	no	B_B	2	9.09091	1	0	0	0	0	0	0	0	0	0	0	0	0	0	0	0	0	0	0	0	1	0		0
Suillus granulatus (L.: Fr.) Roussel	no	B_B	10	45.4545	1	1	1	0	0	0	1	0	0	0	1	1	0	0	1	0	1	0	0	1	0	1		1
Suillus grevillei (Klotzsch) Singer	no	B_B	8	36.3636	1	0	1	0	0	0	0	0	0	0	1	1	0	1	0	0	1	0	0	0	1	1		1
Suillus luteus (L.: Fr.) Roussel	no	B_B	13	59.0909	1	1	1	0	0	1	1	0	0	0	0	1	0	1	1	0	1	1	0	1	1	1		1
Suillus variegatus (Sw.: Fr.) Kuntze	no	B_B	8	36.3636	0	1	0	0	0	1	0	0	0	0	1	1	0	0	1	0	1	0	0	1	0	1		0
Suillus viscidus (L.: Fr.) Roussel	no	B_B	2	9.09091	1	0	0	0	0	0	0	0	0	0	0	0	0	0	0	0	1	0	0	0	0	0		0
Tapinella atrotomentosa (Batsch: Fr.) Šutara [=Paxillus a. (Batsch: Fr.) Fr.]	yes	B_B	1	4.54545	0	0	0	0	0	0	1	0	0	0	0	0	0	0	0	0	0	0	0	0	0	0		0
Terfezia arenaria (Moris) Trappe	no	A	4	18.1818	1	0	0	0	0	0	0	0	0	0	0	0	1	0	0	0	0	1	0	0	1	0		1
Terfezia boudieri Chatin	no	A	1	4.54545	0	0	0	0	0	0	0	0	0	0	0	0	0	0	0	0	0	0	0	0	1	0		1
Terfezia claveryi Chatin	no	A	2	9.09091	0	0	0	0	0	0	0	0	0	0	0	0	1	0	0	0	0	1	0	0	0	0		0
Terfezia leptoderma Tul. & C. Tul.	no	A	1	4.54545	0	0	0	0	0	0	0	0	0	0	0	0	0	0	0	0	0	1	0	0	0	0		0
Terfezia olbiensis Tul. & C. Tul.	no	A	1	4.54545	0	0	0	0	0	0	0	0	0	0	0	0	1	0	0	0	0	0	0	0	0	0		0
Terfezia pfeilii P. Henn.	no	A	0	0	0	0	0	0	0	0	0	0	0	0	0	0	0	0	0	0	0	0	0	0	0	0		1
Tremella fuciformis Berk.	yes	B_T	5	22.7273	1	0	1	0	0	0	0	0	0	0	0	1	0	0	0	0	0	1	0	0	1	0		1
Tremella mesenterica Retz.: Fr.	yes	B_T	1	4.54545	0	0	0	0	0	0	0	0	0	0	0	0	0	0	0	0	0	1	0	0	0	0		0
Tricholoma auratum Gillet (+)	no	B_A	2	9.09091	0	0	0	0	0	0	1	0	0	0	0	0	1	0	0	0	0	0	0	0	0	0		0
Tricholoma columbetta (Fr.: Fr.) P. Kumm.	no	B_A	1	4.54545	0	0	0	0	0	0	0	1	0	0	0	0	0	0	0	0	0	0	0	0	0	0		1
Tricholoma equestre (L.: Fr.) P. Kumm. (+)	no	B_A	5	22.7273	1	0	1	0	0	0	1	1	0	0	0	0	1	0	0	0	0	0	0	0	0	0		0
Tricholoma flavovirens S. Lundell (+)	no	B_A	5	22.7273	0	1	0	0	0	0	1	0	0	0	0	1	0	0	1	0	0	0	0	0	0	1		0
Tricholoma imbricatum (Fr.: Fr.) P. Kumm.	no	B_A	1	4.54545	0	0	0	0	0	0	0	1	0	0	0	0	0	0	0	0	0	0	0	0	0	0		0
Tricholoma matsutake S. Ito & Imai [= T. nauseosum (Blytt) Kytöv.]	yes	B_A	6	27.2727	1	0	1	0	0	1	1	0	0	0	0	0	0	0	0	0	0	1	0	0	1	0		1
Tricholoma populinum J.E. Lange	no	B_A	1	4.54545	0	0	1	0	0	0	0	0	0	0	0	0	0	0	0	0	0	0	0	0	0	0		0
Tricholoma portentosum (Fr.: Fr.) Quél.	no	B_A	12	54.5455	0	1	1	0	0	0	1	1	0	0	1	0	1	0	1	0	1	1	0	1	1	1		1
Tricholoma scalpturatum (Fr.) Quél.	no	B_A	1	4.54545	0	0	0	0	0	0	1	0	0	0	0	0	0	0	0	0	0	0	0	0	0	0		0
Tricholoma terreum (Schaeff.: Fr.) P. Kumm.	no	B_A	5	22.7273	0	0	1	0	0	0	1	1	0	0	0	0	1	0	0	0	0	1	0	0	0	0		0
Tricholomopsis rutilans (Schaeff.: Fr.) Singer	yes	B_A	1	4.54545	0	0	0	0	0	0	1	0	0	0	0	0	0	0	0	0	0	0	0	0	0	0		0
Tuber aestivum Vittad.	no	A	12	54.5455	1	0	1	0	1	0	1	1	1	1	0	1	1	0	0	1	0	1	0	0	1	0		1
Tuber albidum Pico [= T. borchii Vittad.]	no	A	6	27.2727	0	0	0	0	1	0	0	1	1	1	0	0	0	0	0	0	0	1	0	0	1	0		1
Tuber asa-foetida Lesp.	no	A	3	13.6364	0	0	0	0	1	0	0	0	1	1	0	0	0	0	0	0	0	0	0	0	0	0		0
Tuber brumale Vittad.	no	A	9	40.9091	1	0	0	0	1	0	1	1	1	1	0	1	0	0	0	0	0	1	0	0	1	0		1
Tuber hiemalbum Chatin	no	A	3	13.6364	0	0	0	0	1	0	0	0	1	1	0	0	0	0	0	0	0	0	0	0	0	0		0
Tuber indicum Cooke & Massee	no	A	4	18.1818	0	0	0	0	0	0	0	0	1	1	0	0	0	0	0	0	0	1	0	0	1	0		0
Tuber macrosporum Vittad.	no	A	4	18.1818	0	0	0	0	1	0	0	0	1	1	0	0	0	0	0	1	0	0	0	0	0	0		0
Tuber maculatum Vittad.	no	A	3	13.6364	0	0	0	0	1	0	0	0	1	1	0	0	0	0	0	0	0	0	0	0	0	0		0
Tuber magnatum (Pico) Vittad.	no	A	9	40.9091	1	0	1	0	1	0	0	1	1	1	0	0	0	0	0	1	0	1	0	0	1	0		1
Tuber malenconii Donadini et al.	no	A	3	13.6364	0	0	0	0	1	0	0	0	1	1	0	0	0	0	0	0	0	0	0	0	0	0		0
Tuber melanosporum Vittad.	no	A	11	50	1	0	1	0	1	0	1	1	1	1	0	1	0	1	0	0	0	1	0	0	1	0		1
Tuber mesentericum Vittad.	no	A	5	22.7273	0	0	0	0	1	0	0	1	1	1	0	0	0	0	0	0	0	0	0	0	1	0		0
Tuber oligospermum (Tul. & C. Tul.) Trappe	no	A	3	13.6364	0	0	0	0	0	0	0	0	1	1	0	0	1	0	0	0	0	0	0	0	0	0		0
Tuber uncinatum Chatin	no	A	5	22.7273	0	0	0	0	1	0	0	1	1	1	0	0	0	0	0	0	0	0	0	0	1	0		0
Ustilago maydis (DC: Fr.) Corda	no	B_U	1	4.54545	0	0	0	0	0	0	0	0	0	0	0	0	0	0	0	0	0	1	0	0	0	0		1
Verpa bohemica (Krombh.) J. Schröt.	no	A	4	18.1818	0	1	0	0	0	0	0	0	0	0	0	0	0	0	1	0	0	0	0	0	1	1		1
Verpa conica (O.F. Müll.) Sw.	no	A	1	4.54545	0	0	0	0	0	0	1	0	0	0	0	0	0	0	0	0	0	0	0	0	0	0		0
Volvariella esculenta (Massee) Singer	yes	B_A	2	9.09091	0	0	0	0	0	0	0	1	0	0	0	0	0	0	0	0	0	0	0	0	1	0		1
Volvariella volvacea (Bull.: Fr.) Singer	yes	B_A	6	27.2727	1	0	0	0	0	0	0	1	0	0	0	1	0	0	0	0	1	1	0	0	1	0		0
Xerocomus chrysenteron (Bull.: Fr.) Quél.	no	B_B	6	27.2727	1	1	0	0	0	0	1	0	0	0	0	1	0	0	1	0	0	0	0	0	1	0		1
Xerocomus pruinatus f. luteocarnosus Klofac & Krisai	no	B_B	1	4.54545	0	0	0	0	0	0	0	0	0	0	0	0	0	0	0	0	1	0	0	0	0	0		0
Xerocomus rubellus (Krombh.) Quél.	no	B_B	0	0	0	0	0	0	0	0	0	0	0	0	0	0	0	0	0	0	0	0	0	0	0	0		1
Xerocomus subtomentosus (L.: Fr.) Quél.	no	B_B	9	40.9091	1	1	0	0	0	0	0	0	0	0	0	1	0	1	1	0	1	0	0	1	1	1		1
