# Supplementary material for: Mycophilic or Mycophobic? Legislation and Guidelines on Wild Mushroom Commerce Reveal Different Consumption Behaviour in European Countries
Source: PLoS One. 2013 May 21;8(5):e63926. doi: 10.1371/journal.pone.0063926 (PMC3660358; doi:10.1371/journal.pone.0063926)
Supplement: Table S3 — Fungal genera reported in 22 European lists concerning the commercialisation of mushrooms. The number of species of the respective genus allowed for a specific country is provided. The list also provides information whether the mushroom can be cultivated or not, and on the taxonomic affiliations. Abbreviations: A: Ascomycota, B: Basidiomycota, B_A: B_Agaricales, B_Au: B_Auriculariales, B_B: B_Boletales, B_G: B_Gasteromycetes, B_C: B_Cantharellales, B_P: B_Poroid, B_R: B_Russulales, B_T: B_Tremellales. (XLSX) [file pone.0063926.s003.xlsx]

## Sheet: Tabelle1
	total spp.	cultivable	Taxgroup	Austria	Belarus	Belgium	Bosnia Herz.	Croatia	Finland	France	Italy	Macedonia	Montenegro	Nordic co-op.	Poland	Portugal	Romania	Russia	Serbia	Slovakia	Spain	Srpska Rep.	Sweden	Switzerland	Ukraine		France proposal	Switz. 2002-12
Genera on list (83)				32	15	41	4	7	15	56	30	20	9	31	24	17	20	15	6	28	41	3	23	51	27		27	59
Ascomycota (9)
Aleuria	1	no	A	0	0	1	0	0	0	0	0	0	0	0	0	0	0	0	0	0	0	0	0	0	0		0	0
Choiromyces	2	no	A	1	0	0	0	0	0	0	0	0	0	0	0	1	0	0	0	0	0	0	0	0	0		0	0
Disciotis	1	no	A	0	0	1	0	0	0	1	0	0	0	0	0	0	0	0	0	0	0	0	0	0	0		0	0
Gyromitra	3	no	A	0	0	0	0	0	1	2	0	0	0	0	0	0	0	0	0	0	0	0	0	0	1		0	0
Helvella	spp.	no	A	0	0	0	0	0	0	1	0	0	0	0	0	0	0	0	0	0	1	0	0	0	0		0	0
Morchella	8	no	A	1	2	3	1	0	7	6	7	1	2	3	0	7	3	2	0	2	8	1	7	4	3		5	3
Terfezia	6	no	A	1	0	0	0	0	0	0	0	0	0	0	0	3	0	0	0	0	3	0	0	2	0		0	3
Tuber	14	no	A	4	0	3	0	12	0	3	7	14	14	0	3	2	1	0	3	0	6	0	0	8	0		3	5
Verpa	2	no	A	0	1	0	0	0	0	0	0	0	0	0	0	0	0	1	0	0	0	0	0	1	1		0	2
Basidiomycota (74)
Agaricales (36)
Agaricus	14	yes	B_A	9	3	5	0	0	0	5	4	14	0	9	5	3	3	3	0	5	7	0	2	9	4		2	9
Agrocybe	1	yes	B_A	1	0	1	0	0	0	1	1	0	0	0	0	1	0	0	0	0	1	0	0	1	0		1	1
Amanita	6	no	B_A	0	0	1	1	0	0	3	1	2	0	1	0	3	1	0	0	0	2	0	0	2	1		1	2
Armillaria	spp.	yes	B_A	0	1	1	0	1	1	1	1	1	1	0	1	0	1	1	0	1	0	0	0	1	1		0	0
Calocybe	1	no	B_A	0	0	1	0	0	0	1	1	1	0	1	0	0	1	0	0	1	1	0	1	1	1		0	1
Catathelasma	1	no	B_A	0	0	0	0	0	0	1	0	0	0	0	0	0	0	0	0	0	0	0	0	0	0		0	0
Chlorophyllum	1	no	B_A	1	0	0	0	0	0	1	0	0	0	0	0	0	0	0	0	0	0	0	0	1	0		0	1
Clitocybe	2	no	B_A	0	0	0	0	0	0	1	1	0	0	0	1	0	0	0	0	0	1	0	0	0	0		1	3
Clitopilus	2	no	B_A	0	0	0	0	0	0	1	0	0	0	0	0	0	0	0	0	1	0	0	0	1	1		0	1
Coprinopsis	1	no	B_A	0	0	0	0	0	0	1	0	0	0	0	0	0	0	0	0	0	0	0	0	0	0		0	0
Coprinus	1	no	B_A	1	0	1	0	0	0	1	0	0	0	1	0	0	1	0	0	0	1	0	0	1	0		0	1
Cortinarius	2	no	B_A	1	2	0	0	0	1	5	0	0	0	1	1	0	0	2	0	1	0	0	1	2	1		1	2
Flammulina	1	yes	B_A	1	0	1	0	0	0	0	0	0	0	1	0	0	0	0	0	0	1	0	0	1	0		0	1
Gymnopus	2	no	B_A	0	0	0	0	0	0	2	0	0	0	0	0	0	0	0	0	0	0	0	0	0	0		0	0
Hygrocybe	5	no	B_A	0	0	0	0	0	0	2	0	0	0	2	0	0	0	0	0	0	1	0	1	0	0		2	5
Hygrophoropsis	1	no	B_A	0	0	1	0	0	0	0	0	0	0	0	0	0	0	0	0	0	0	0	1	0	0		0	0
Hygrophorus	13	no	B_A	0	0	0	0	0	1	3	0	1	0	2	0	0	0	0	0	0	6	0	3	1	0		0	9
Hypholoma	1	no	B_A	0	0	1	0	0	0	0	0	0	0	0	0	0	0	0	0	0	0	0	0	0	0		0	0
Hypsizygus	2	no	B_A	0	0	1	0	0	0	0	0	0	0	2	0	0	0	0	0	0	2	0	0	0	0		0	0
Infundibulicybe	2	no	B_A	0	0	0	0	0	0	2	1	0	0	0	0	0	0	0	0	0	1	0	0	1	0		1	2
Kuehneromyces	1	yes	B_A	1	0	1	0	0	0	1	1	0	0	0	1	0	0	0	0	1	0	0	1	1	0		0	1
Laccaria	3	no	B_A	0	0	2	0	0	0	2	0	0	0	0	0	0	0	0	0	0	0	0	0	3	0		1	2
Lepista	6	no	B_A	1	1	2	0	0	0	5	0	0	0	2	0	1	0	1	0	2	2	0	2	3	2		4	6
Leucoagaricus	1	no	B_A	0	0	1	0	0	0	1	0	0	0	0	0	0	1	0	0	0	0	0	0	0	0		0	0
Leucopaxillus	1	no	B_A	0	0	0	0	0	0	1	1	0	0	0	0	0	0	0	0	0	0	0	0	0	1		0	0
Lyophyllum	3	no	B_A	0	0	1	0	0	0	1	0	0	0	0	0	0	0	0	0	2	0	0	0	2	2		1	2
Macrolepiota	4	no	B_A	1	0	1	0	0	0	3	1	0	0	1	1	1	1	0	0	1	1	0	1	1	1		1	2
Marasmius	1	no	B_A	0	0	1	0	0	0	1	1	1	1		1	0	1	0	1	1	1	0	0	1	0		1	1
Melanoleuca	5	no	B_A	0	0	0	0	0	0	1	0	0	0	0	0	0	0	0	0	0	0	0	0	0	0		0	5
Pholiota	1	yes	B_A	1	0	0	0	0	0	0	1	0	0	1	1	0	0	0	0	0	1	0	0	1	0		0	1
Pseudoclitocybe	1	no	B_A	0	0	0	0	0	0	1	0	0	0	0	0	0	0	0	0	0	0	0	0	0	0		0	1
Rhodocybe	1	no	B_A	0	0	0	0	0	0	0	0	0	0	0	0	0	0	0	0	0	0	0	0	0	0		0	1
Tricholomopsis	1	yes	B_A	0	0	0	0	0	0	1	0	0	0	0	0	0	0	0	0	0	0	0	0	0	0		0	0
Stropharia	1	yes	B_A	1	0	1	0	0	0	0	1	0	0	0	0	0	0	0	0	0	1	0	0	1	0		0	1
Tricholoma	10	no	B_A	2	2	5	0	0	1	7	5	0	0	1	1	4	0	2	0	1	3	0	1	2	2		1	3
Volvariella	2	yes	B_A	1	0	0	0	0	0	0	2	0	0	0	1	0	0	0	0	1	1	0	0	2	0		0	1
Auriculariales (1)
Auricularia	spp.	yes	B_Au	1	0	1	0	0	0	0	1	1	0	2	1	0	0	0	0	1	1	0	0	1	0		1	1
Boletales (11)
Boletus	15	no	B_B	4	4	5	15	4	4	8	5	12	3	4	4	4	4	4	4	6	4	15	3	8	4		6	7
Chroogomphus	2	no	B_B	0	0	0	0	0	0	0	0	0	0	0	0	0	0	0	0	1	0	0	0	2	0		0	2
Gomphidius	1	no	B_B	0	0	0	0	0	0	0	0	0	0	1	0	0	0	0	0	0	0	0	0	1	0		0	1
Gomphus	1	no	B_B	0	0	0	0	0	0	0	0	0	0	1	0	0	0	0	0	0	0	0	0	1	0		0	1
Gyroporus	2	no	B_B	0	0	0	0	0	0	1	0	0	0	0	2	0	0	0	0	0	0	0	0	0	2		0	0
Leccinum	9	no	B_B	2	3	0	0	0	3	5	9	0	0	9	3	0	1	3	0	4	0	0	9	5	3		1	5
Paxillus	1	no	B_B	0	0	0	0	0	0	1	0	0	0	0	0	0	0	0	0	0	0	0	0	0	0		0	0
Rhizopogon	2	no	B_B	0	0	0	0	0	0	0	0	0	0	0	0	0	0	0	0	0	2	0	0	0	0		0	1
Suillus	8	no	B_B	5	4	3	0	0	2	2	0	1	0	3	5	0	2	4	0	7	1	0	3	4	5		0	4
Tapinella	1	no	B_B	0	0	0	0	0	0	1	0	0	0	0	0	0	0	0	0	0	0	0	0	0	0		0	0
Xerocomus	3	no	B_B	3	3	1	0	0	0	1	0	0	0	1	3	1	1	3	0	2	1	0	2	2	2		0	4
Russulales (2)
Lactarius	23	no	B_R	7	14	1	0	6	6	7	4	4	5	6	2	2	3	14	5	3	5	0	3	8	3		3	8
Russula	19	no	B_R	3	15	3	0	0	4	3	4	0	0	7	0	0	5	15	0	0	2	0	6	5	4		1	7
Cantharellales (2)
Cantharellus	2	no	B_C	1	1	1	1	1	1	1	2	1	1	1	1	1	1	1	1	1	2	1	1	2	1		1	2
Craterellus	3	no	B_C	1	0	1	0	1	2	3	1	1	1	2	1	3	0	0	1	1	3	0	3	3	0		3	3
Gastromycetoid (3)
Bovista	2	no	B_G	0	0	0	0	0	0	1	0	2	0	0	0	0	0	0	0	0	0	0	0	0	0		0	0
Calvatia	1	no	B_G	1	0	1	0	0	0	0	1	1	0	0	0	0	0	0	0	1	0	0	0	1	1		0	1
Lycoperdon	3	no	B_G	0	0	0	0	0	0	2	0	1	0	0	0	0	0	0	0	0	0	0	0	3	1		0	2
Poroid (16)
Albatrellus	2	no	B_P	0	0	0	0	0	1	0	3	0	0	1	0	0	0	0	0	2	0	0	1	2	0		0	2
Clavariadelphus	1	no	B_P	0	0	0	0	0	0	1	0	0	0	0	0	0	0	0	0	0	0	0	0	0	0		0	0
Fistulina	1	yes	B_P	0	0	0	0	0	0	1	0	0	0	0	0	0	0	0	0	0	1	0	0	0	1		0	1
Ganoderma	1	yes	B_P	0	0	1	0	0	0	0	0	0	0	0	0	0	0	0	0	0	0	0	0	0	0		0	0
Grifola	1	no	B_P	0	0	1	0	0	0	1	0	0	0	1	0	0	0	0	0	0	1	0	0	1	0		0	1
Hericium	3	yes	B_P	2	0	1	0	0	0	0	0	2	0	2	0	0	0	0	0	0	1	0	0	1	0		1	1
Hydnum	3	no	B_P	0	0	1	0	2	2	2	2	1	2	2	2	2	0	0	0	2	3	0	2	2	0		2	2
Laetiporus	1	yes	B_P	0	0	1	0	0	0	0	0	0	0	0	0	0	0	0	0	0	0	0	0	0	1		0	0
Lentinula	1	yes	B_P	1	0	1	0	0	0	0	1	0	0	1	1	0	0	0	0	1	1	0	1	1	0		0	1
Lentinus	2	yes	B_P	0	0	0	0	0	0	0	0	0	0	0	0	0	0	0	0	0	2	0	0	0	0		0	0
Pleurotus	8	yes	B_P	1	4	5	0	0	0	2	3	2	0	3	1	2	1	4	0	2	7	0	1	3	2		1	3
Polyporus	3	yes	B_P	0	0	1	0	0	0	1	0	0	0	0	0	0	1	0	0	1	0	0	0	1	0		1	1
Ramaria	4	no	B_P	0	0	0	0	0	0	4	0	0	0	0	0	0	2	0	0	0	0	0	0	0	0		0	1
Sarcodon	1	no	B_P	0	0	0	0	0	0	1	0	0	0	0	0	0	0	0	0	0	0	0	0	1	0		0	1
Scutiger	1	no	B_P	0	0	0	0	0	0		1	0	0	0	0	0	0	0	0	0	0	0	0	1	0		0	1
Sparassis	2	yes	B_P	1	0	0	0	0	0	1	0	0	0	0	0	0	0	0	0	0	1	0	0	2	0		1	2
others (3)
Guepinia	1	no	B_T	0	0	0	0	0	0	1	0	0	0	0	0	0	0	0	0	0	0	0	0	0	0		0	0
Tremella	2	no	B_T	1	0	1	0	0	0	0	0	0	0	0	1	0	0	0	0	0	2	0	0	1	0		0	1
Ustilago	1	no	B_U	0	0	0	0	0	0	0	0	0	0	0	0	0	0	0	0	0	1	0	0	0	0		0	1
